# Supplementary material for: Identification and Characterization of a Novel Umbra-like Virus, Strawberry Virus A, Infecting Strawberry Plants
Source: Plants (Basel). 2022 Feb 26;11(5):643. doi: 10.3390/plants11050643 (PMC8912295; doi:10.3390/plants11050643)
Supplement: Supplementary file 1 [file plants-11-00643-s001.zip]

Archive with 4 entries (3 files):
- plants-1598951-supplementary/
- plants-1598951-supplementary/Table S1.xlsx
- plants-1598951-supplementary/Table S2.xlsx
- plants-1598951-supplementary/Table S3.xlsx
