# Supplementary material for: Identification and Characterization of a Novel Umbra-like Virus, Strawberry Virus A, Infecting Strawberry Plants
Source: Plants (Basel). 2022 Feb 26;11(5):643. doi: 10.3390/plants11050643 (PMC8912295; doi:10.3390/plants11050643)
Supplement: Supplementary file 1 [file plants-11-00643-s001.zip › plants-1598951-supplementary/Table S1.xlsx]

## Sheet: Sheet1
Table S1 List of viruses and accession numbers used in the phylogenetic analyses
Organism	Accession
Adonis mosaic virus	YP_009553479.2
Angelonia flower break virus	YP_459960.2
Artichoke mottled crinkle virus	NP_039808.1
Babaco virus Q	QMU24009.1
Barley yellow dwarf virus PAV	NP_840014.2
Bean leafroll virus	QUS52845.1
Beet black scorch virus	NP_758810.3
Bermuda grass latent virus	YP_009333133.1
Beta vulgaris Alphanecrovirus-1	QMS47724.1
Cardamine chlorotic fleck virus	NP_041884.1
Carnation Italian ringspot virus	NP_612580.2
Carnation mottle virus	AKA60711.1
Carrot mottle mimic virus	NP_054007.4
Carrot mottle virus	YP_002302259.2
Changjiang tombus-like virus 3	YP_009337297.1
Changjiang tombus-like virus 3	YP_009337297.1
Changjiang tombus-like virus 6	YP_009337383.1
Changjiang tombus-like virus 7	YP_009337637.1
Cherry associated luteovirus	YP_009316228.1
Citrus yellow vein-associated virus	YP_009551334.1
Clematis chlorotic mottle virus	YP_009345600.1
Cocksfoot mild mosaic virus	YP_002117834.1
Corn salad necrosis virus	AVY51824.1
Cowpea mottle virus	NP_619521.1
Cucumber Bulgarian latent virus	NP_835253.1
Cucumber necrosis virus	NP_040953.2
Cymbidium ringspot virus	NP_613260.1
Eggplant mottled crinkle virus	YP_008999611.1
Elderberry aureusvirus 1	AXP98766.1
Elderberry latent virus	YP_009116634.1
Ethiopia maize-associated virus	QPP11610.1
Ethiopian tobacco bushy top virus	YP_009056849.1
Fig umbra-like virus	UBI44082.1
Furcraea necrotic streak virus	YP_007517174.1
Gentian virus A	BBD13994.1
Ginkgo biloba tombusvirus	QKI28846.1
Gompholobium virus A	YP_009270620.1
Grapevine Algerian latent virus	YP_002308429.1
Groundnut rosette virus	YP_009162058.1
Hibiscus chlorotic ringspot virus	NP_619671.1
Honeysuckle ringspot virus	YP_004191789.1
Ixeridium yellow mottle virus 2	YP_009352229.1
Japanese iris necrotic ring virus	NP_038453.1
Jasmine mosaic-associated virus 1	AXN91182.1
Jasmine mosaic-associated virus 2	AXN91184.1
Jasmine virus H	QAA12648.1
Johnsongrass chlorotic stripe mosaic virus	NP_945128.1
Leek white stripe virus	NP_044740.1
Lisianthus necrosis virus	CAM98052.1
Maize chlorotic mottle virus	NP_619718.1
Maize necrotic streak virus	YP_459920.2
Maize white line mosaic virus	YP_001285474.1
Melon necrotic spot virus	NP_041226.1
Moroccan pepper virus	YP_009037606.1
Neckar River virus	UBZ25479.1
Nootka lupine vein clearing virus	YP_001039884.1
Olive latent virus 1	NP_043907.1
Olive mild mosaic virus	YP_224015.1
Opium poppy mosaic virus	AXT18258.1
Opuntia umbra-like virus	AXG65483.1
Panicum mosaic virus	NP_068342.1
Papaya meleira virus 2	AMU19322.1
Papaya umbra virus	AJF45986.1
Papaya virus Q	QQV74101.1
Paris virus 2	QZB01304.1
Patrinia mild mottle virus	YP_010087617.1
Pea enation mosaic virus 2	NP_620846.3
Pea stem necrosis virus	NP_862835.2
Pear latent virus	AAM49803.1
Pelargonium chlorotic ring pattern virus	YP_052925.1
Pelargonium flower break virus	NP_945123.1
Pelargonium leaf curl virus	QWC36204.1
Pelargonium line pattern virus	ACF35783.1
Pelargonium necrotic spot virus	NP_945114.1
Pelargonium ringspot virus	YP_009116639.1
Potato necrosis virus	YP_009246408.1
Pothos latent virus	YP_009032634.1
Punica granatum tombusvirus	QKF95592.1
Red clover umbravirus	QJX15713.1
Rice virus A	YP_009407913.1
Rosa rugosa leaf distortion virus	YP_007501034.1
Rose yellow leaf virus	AGF70700.1
Saguaro cactus virus	NP_044384.1
Sesame necrotic mosaic virus	ABD34316.1
Shahe tombus-like virus 1	YP_009336903.1
Sitke waterborne virus	BCH36667.1
Soybean dwarf virus	NP_150431.3
Soybean yellow mottle mosaic virus	ACN59473.1
Strawberry virus A	QGX02202.1
Strawberry virus A	QGX02200.1
Strawberry virus A	QGX02204.1
Sugarcane umbra-like virus	QMQ39166.1
Thin paspalum asymptomatic virus	AGO96548.1
Tobacco bushy top virus	NP_733848.2
Tobacco necrosis virus A	NP_056825.2
Tobacco necrosis virus D	NP_608311.1
Tomato bushy stunt virus	NP_062897.1
Turnip crinkle virus	NP_620720.3
Wenzhou tombus-like virus 1	YP_009342279.1
Wild carrot mottle virus	SCO64864.1
Yam spherical virus	YP_008828157.1
