# Supplementary material for: Identification and Characterization of a Novel Umbra-like Virus, Strawberry Virus A, Infecting Strawberry Plants
Source: Plants (Basel). 2022 Feb 26;11(5):643. doi: 10.3390/plants11050643 (PMC8912295; doi:10.3390/plants11050643)
Supplement: Supplementary file 1 [file plants-11-00643-s001.zip › plants-1598951-supplementary/Table S2.xlsx]

## Sheet: 22-02-10 rec
Table S2: Detection of recombination events between three variants of StrVA coinfecting the 1/2017 plant
Recombination Event Number	Breakpoint Positions						Recombinant Sequence(s)	Minor Parental Sequence(s)	Major Parental Sequence(s)	Detection Methods
	In Alignment		In Recombinant Sequence		Relative to StrVA-var.C					RDP	GENECONV	Bootscan	Maxchi	Chimaera	SiSscan	PhylPro	3Seq
	Begin	End	Begin	End	Begin	End
1~	2933	829	2911	829	2911	829	^StrVA-var.C	StrVA-var.B	Unknown (StrVA-var.A)	NS	NS	0.0127576	0.00132106	0.00507865	NS	NS	NS
2~	843*	2923*	843*	2906*	843*	2906*	^StrVA-var.A	StrVA-var.B	^StrVA-var.C	NS	NS	NS	0.0381873	NS	NS	NS	0.0342886
Table Key:
~ = It is possible that this apparent recombination signal could have been caused by an evolutionary
process other than recombination.
* = The actual breakpoint position is undetermined (it was most likely overprinted by a subsequent
recombination event).
^ = The recombinant sequence may have been misidentified (one of the identified parents might be the recombinant)
Minor Parent = Parent contributing the smaller fraction of sequence.
Major Parent = Parent contributing the larger fraction of sequence.
Unknown = Only one parent and a recombinant need be in the alignment for a recombination event to be detectable.
The sequence listed as unknown was used to infer the existance of a missing parental sequence.
NS = No significant P-value was recorded for this recombination event using this method.
