# Supplementary material for: Identification and Characterization of a Novel Umbra-like Virus, Strawberry Virus A, Infecting Strawberry Plants
Source: Plants (Basel). 2022 Feb 26;11(5):643. doi: 10.3390/plants11050643 (PMC8912295; doi:10.3390/plants11050643)
Supplement: Supplementary file 1 [file plants-11-00643-s001.zip › plants-1598951-supplementary/Table S3.xlsx]

## Sheet: Sheet1
Table S3. List of primers and probes used in the study.
Primer/Probe name (orientation)	Sequence, 5´to 3´ direction	Final concentration (µM)	Usage
1750 (F)	GATGTCTGGTGATATGGACA	0.5	RT-PCR assay
1751 (R)	ACCAATTCTCTACATCGTGT	0.5	RT-PCR assay
1794 (F)	ATAGGTTGGCTGAACTYCTTG	0.5	genome sequencing
1795 (F)	GGACCATTGCCAGATGGTT	0.5	genome sequencing
1796 (R)	ATTTCCAACCTGCTCATACC	0.5	genome sequencing
1807 (F)	GAGGCGTGAAGAATTTGGAA	0.5	genome sequencing
1808 (F)	TGGAGGAACGCGATCTTGAC	0.5	genome sequencing
1810 (F)	GGCTTTGCGACATGGAAGAC	0.5	genome sequencing
1811 (F)	CACCCCTGATGGTTGGTGTT	0.5	genome sequencing
1812 (F)	GCCACTCGAAGGAGGAGAAC	0.5	genome sequencing
1813 (R)	ACACGGCCGTCTAACAGTAC	0.5	genome sequencing
1814 (R)	TTCTCAAACCCTGCCTTGCT	0.5	genome sequencing
1815 (R)	TCTCCTCTTCAACAGCTGCG	0.5	genome sequencing
1816 (R)	GCCACCGGAGTCTCGTTTAA	0.5	genome sequencing
1817 (R)	AGTGTCGATGAGGTATTTCT	0.5	genome sequencing
1818 (F)	GGAAATACAATCACACTACTTTCGATA	0.5	genome sequencing
1819 (F)	TGATGCACCTTCGTCTGAGAA	0.5	genome sequencing
1829 (F)	TGTGGCCTGAAGGAACTACC	0.5	genome sequencing
1830 (F)	GATCAAGGATGCCCTGCAGA	0.5	genome sequencing
1831 (R)	ATACCGACTTGTACTTCAGAAAT	0.5	genome sequencing
1832 (R)	ACTTCACCTTCGGCCATT	0.5	genome sequencing
1892 (F)	TGTGTCGGAGTCTGACGTGT	0.5	genome sequencing
1893 (R)	AACACTGATGCTGTTTGATCCTCA	0.5	genome sequencing
1894 (R)	ACGTACAACTAATGGGATCACT	0.5	genome sequencing
1895 (R)	CTTAATCGCGCTCTTTCCAACAA	0.5	genome sequencing
1906 (R)	GCAAGAGCTTTCTCAAAACTC	0.5	genome sequencing
1907 (F)	AGCAAGAAGAGTTTTGAGAAAG	0.5	genome sequencing
1908 (R)	CTTCTCTAAAAGTTTTCGTCGAC	0.5	genome sequencing
1909 (R)	TTTCCCATTTCTGGCGTAATA	0.5	genome sequencing
1910 (R)	AGAGTCCTTCATGAACCGT	0.5	genome sequencing
1911 (F)	GAAGCGGCAGCATTTCAAGAA	0.5	genome sequencing
1912 (R)	GTGGCTTAACCATGTTGTCT	0.5	genome sequencing
1913 (R)	CGTGGCTTGATCATGTTTTTC	0.5	genome sequencing
1914 (F)	AGAGTGTGGACAGCGTTTGG	0.5	genome sequencing
2463 (R)	ACAGCCGTCTAGCAGTATC	0.5	genome sequencing
2485 (R)	TGTCCATATCACCAGACATCC	0.5	genome sequencing
2494 (F)	GTCGACGAAAACTTTTAGAGAAG	0.5	genome sequencing
2509 (R)	CATATGTCCTTTACCGGTAGTTC	0.5	genome sequencing
2626 (F)	ATGGCAAACAAAAGAAGACGTTC	0.5	genome sequencing
2626 (F)	ATGGCAAACAAAAGAAGACGTTC	0.5	genome sequencing
OLV-1 (F)	CATCATCCAACTCAAGCGTAT	0.5	genome sequencing
OLV-1 (R)	ACTTTTACCATATGCTCCAAACT	0.5	genome sequencing
StrVA (F)	ACCTGGCCTTGTCYCGGC	0.5	RT-qPCR
StrVA (R)	WGGTGGWGGGGACGTACAAC	0.5	RT-qPCR
StrVA (F)	ATCTGGGTGAAGRCGGGGT	0.5	RT-qPCR
StrVA (R)	CAAAACCCTCTCATAAGGTTRTCCA	0.5	RT-qPCR
StrVA Probe	ACTGTGGATATCCCCGACTGTATTGT	0.2	RT-qPCR
StrV-1 (F)	AACGGATATTGTGGCGCRAA	0.5	RT-qPCR
StrV-1 (R)	CCTGATGTTGTTKATATARCTGAGRTC	0.5	RT-qPCR
StrV-1 Probe01	AAACCTCTTACCATCATCTCGTAAA	0.175	RT-qPCR
StrV-1 Probe02	AARCCCCTCACCATCATYTCGTAA	0.175	RT-qPCR
SMYEV (F)	CCCTCCTGACGTACACAACAACTG	0.5	RT-qPCR
SMYEV (R01)	CCGTGAGGGAGGAGAATACGC	0.25	RT-qPCR
SMYEV (R02)	CCGTGAGGGAGGAGAATACAC	0.25	RT-qPCR
SMYEV Probe	TACTCTAGTYGCCATCGAGGTACAGTGC	0.2	RT-qPCR
SCV (F01)	ACAGTRTGCGCTTTAGAGGTTGTT	0.5	RT-qPCR
SCV (F02)	ACAGTGTGCGCTTTAGAGGTTATTC	0.5	RT-qPCR
SCV (F03)	ACAGTGTGCGCTTTAGAAGTTGTTC	0.25	RT-qPCR
SCV (R01)	ACCTGATTATCTCCCATYCCCATT	0.5	RT-qPCR
SCV (R02)	ACTTGATTATCCCCCATCCCCA	0.5	RT-qPCR
SCV Probe01	TCTCAATAYGATTGTACATACCGCAT	0.15	RT-qPCR
SCV Probe02	TCTCAATACGATTGCACATATCGCAT	0.15	RT-qPCR
SVBV (F)	AATATCTGTCTTTACTTGATSATGAACTTG	0.5	RT-qPCR
SVBV (R01)	CGTCTTCGCTGCTGCTGTAGTC	0.25	RT-qPCR
SVBV (R02)	CATCTTCACTGCTGCTGCTGTAG	0.25	RT-qPCR
SVBV Probe	AGTTACAGGTACTTGTAGCAAAAGARATGA	0.2	RT-qPCR
SMoV (F)	GTAGGACACCGGCTCTTGGYAGT	0.5	RT-qPCR
SMoV (R)	TTGGRTCGTCACCTGAYCTCG	0.5	RT-qPCR
SMoV Probe	ACAGGWGGCACTGTTTACAGTGTTCC	0.25	RT-qPCR
SPV1 (F)	CAACTGGGGTCGTACACTCGC	0.5	RT-qPCR
SPV1 (R)	GGCCAGCCGAATCCTTTGAC	0.5	RT-qPCR
SPV1 Probe	ACCTACCCTGAACTCGCCGAACA	0.2	RT-qPCR
Nad5 (F)	GATGCTTCTTGGGGCTTCTTGTT	0.25	RT-qPCR
Nad5 (R)	ACATAAATCGAGGGCTATGCGG	0.25	RT-qPCR
Nad5 Probe	CCACAATTAACATCACTACGGTCGGGCTA	0.2	RT-qPCR
